# Supplementary material for: Acceptability of oral HIV self-testing among female sex workers in Gaborone, Botswana
Source: PLoS One. 2020 Jul 27;15(7):e0236052. doi: 10.1371/journal.pone.0236052 (PMC7384658; doi:10.1371/journal.pone.0236052)
Supplement: S1 File — (ZIP) [file pone.0236052.s001.zip]

Archive with 5 entries (4 files):
- Ikitse Qualitative Study Participants Demographics3 July2020.xlsx
- __MACOSX/
- __MACOSX/._Ikitse Qualitative Study Participants Demographics3 July2020.xlsx
- Ikitse Study Coding scheme_With quotes_19 May.xlsx
- __MACOSX/._Ikitse Study Coding scheme_With quotes_19 May.xlsx
