# Supplementary material for: Acceptability of oral HIV self-testing among female sex workers in Gaborone, Botswana
Source: PLoS One. 2020 Jul 27;15(7):e0236052. doi: 10.1371/journal.pone.0236052 (PMC7384658; doi:10.1371/journal.pone.0236052)
Supplement: S1 File — (ZIP) [file pone.0236052.s001.zip › Ikitse Qualitative Study Participants Demographics3 July2020.xlsx]

## Sheet: Female sex workers
PID (FSW)	Age
103001-N	36
103002-N	39
103003-N	26
103004-N	52
103005-N	29
103006-N	35
103007-N	40
103008-N	40
103009-N	26
103010-N	32
103011-N	39
103012-N	24
103013-N	53
103014-N	25
103015-N	29
103016-N	30
103017-N	41
103018-N	25
103019-N	33
103020-N	20
103021-N	38
103022-N	44
103023-N	40
103024-N	34
103025-N	26
103026-N	42
103027-N	31
103028-N	23
103029-N	34
103030-N	42
