# Supplementary material for: Acceptability of oral HIV self-testing among female sex workers in Gaborone, Botswana
Source: PLoS One. 2020 Jul 27;15(7):e0236052. doi: 10.1371/journal.pone.0236052 (PMC7384658; doi:10.1371/journal.pone.0236052)
Supplement: S1 File — (ZIP) [file pone.0236052.s001.zip › Ikitse Study Coding scheme_With quotes_19 May.xlsx]

## Sheet: Sheet1
HIVST/Ikitse Study Coding Scheme
Tag	Health Care Worker (HCW)
	Female Sex Worker (FSW)
Parent Codes	Child Codes	Notes/Definition	Quotes
A. Barriers to HIV Self-Testing (Note: use parent code for "Other" or general negative attitudes)	1. Fear of testing/negative emotions/doubt of accuracy of test	Negative emotions about HIV testing due to fear of testing positive and being sick, fear of death (if fear of being stigmatized, code as stigma instead; fear of accuracy of test, code as doubt),	1.Do we trust that they (self-test kits) will give correct results; We are used to test for HIV using blood. I want to ask if this self testing kits work properly as we are used to testing using blood?(FSW). 2. as for me, I am afraid to do the self-test because I fear that I might get a positive result (FSW) 3. Fear, people would be scared, they will be afraid of how it will be if they turn out t…
	2. Doubt of competency in performing the test	Fear of inaccuracy of selt test result, or fear of competency to perform the self test, doubt of own ability to perform the HIV self testing.	1.We are used to test for HIV using blood. I want to ask if this self testing kits work properly as we are used to testing using blood (FSW); 2. I may find out that I am HIV positive and I will fail to go to the clinic to go and confirm my positive results. I will just sit home and dismiss it by saying; well, that thing is not accurate, after all, I am the one who did the test.(FSW) 3. …some are …
	3. Lack of linkage to care	Lack of clear guidance on how to link people who self-test to care either for PrEP of the antiretroviral therapy treatment	1.Why would I not want to do it? eish , I can end up cheating myself. I may find myself “like that” and then cheat myself by not going to tell them at the clinic, so that I can get treatment (FSW); 2.If I am at home and test myself, I will not take it to the clinic. It is better to go to the clinic and get tested for everything. It will be better to have gone straight to the clinic(FSW); 3. I thi…
	4. Negative consequences due to Lack of pre and post test counselling/ emotional support	Lack of emotional support before and after testing for HIV. Fear of test results; fear of thoughts of self harm including suicide	1. its better when done by someone whose literacy and knowledge about HIV is a bit high, so my concern is for those whose knowledge is a bit low, I’m worried about their reaction, how they will react when their screening test comes out positive and if they will ever come back to the health facility for further testing and initiation for treatment, so it might push them further away, whereas if th…
	5. Lack of motivation to get tested	Not having enough reason to motivate themselves to get tested/not a priority (e.g., low perceived risk)	1. There are certain youths (FSW) who would never want to test themselves, most of the youth are sick but they don’t want to take note of that. They would wait until they become sick and being taken care of or nursed and you are eventually tested for HIV as a by the doctor(FSW); 2. You can say to a friend “ I have tested earlier, maybe you should go and test” and they will say “nowadays HIV does …
	6. Lack/limited knowledge of HIV Self-test kits use, storage	Feeling that women require more information before they can use self test kits	1.I don’t know; I only know that if you are to test, you need to go to the hospital (FSW); 2.It is my first time to see this kit and I don’t know it at all(FSW); 3.I don’t know I’m only hearing about it today from you (FSW); 4.It’s just going to the hospital(FSW); 5. you go to the hospital and test yourself. You just tell them that you would like to test yourself(FSW). 5. You see this self-test k…
B. Facilitators of HIV Self-testing (Note: use parent code for "Other" or general positive attitudes)	1. Risky Sexual Behaviour	Engaged in behaviors that put them at high risk (e.g., condomless sex, engaging in sex whilst intoxicated, )	1. women can be encouraged by a number of reasons to perform the test, especially us sex workers, because we know we meet a lot of different people from different places and different countries and we do not know the kind of diseases that they bring with them (FSW) ; 2. the thing is there are many that I know,.. some of us have sex with men in exchange for cash, we don’t engage in sex for love (F…
	2. To stay healthy for family/self	To be able to get treatment if positive and stay healthy; include encouragement by partner to get tested (e.g., tested together)	1. There would be great benefits because if they tested themselves they would know their status and make an informed decision about their health/take appropriate action regarding their health (FSW); 2.Because I go for wellness, I love wellness a lot,(FSW); 3 Women get pregnant and they can protect their babies and their lives.(FSW). 4. They [FSW] are actually the people who really want to access …
	3. Autonomy	To be able to do the test alone, and owning it	1.I think taking this kit is important, even though I am repeating my anserws. I think it is important, you will be doing your things on your own, right now if you say to me. I mean coming to my house saying I’m going to test you with a nurse, I am going to feel like I’m not ready.(FSW); 2.I am looking at the fact that my testing myself would be important because I will be by myself in my house. …
C. HIV self-testing - perceived advantages (Note: use parent code for "Other")	1. Convenience	Test can be done at any time at any place	1. They will like because they don’t like going to the clinic because it consumes a lot of their time, they don’t like queuing, they don’t like eeeh …..yes so this one they use quickly, so they will just self test then done, it something they will like a lot (HCW) 2. This thing is like you will be at home; you will be testing yourself at home and then you’d know your status…..you don’t have to go…
	2. Decreases stigma	FSW won't feel stigma because no one will know that they tested or their result until they link to care; normalizes HIV testing	1. Some of the things that sex workers aah…or the issues that comes up as barriers to accessing health services like HIV testing is stigma that they get from health facilities, so with self testing, it eliminates that, they do it in the comfort of their own home and with my experience working with sex workers, it’s not like they don’t want to access health care services, they are actually the peo…
	3. Private/confidential	Test can be done without anyone knowing	1. So someone can look at you and know that it means that the results did not come out well. So when you are at home “this is between you”. You are the only one who will know. Now, its good to test yourself at home. You see it (FSW) 2. There can be great benefits since someone will have a chance to test in their own privacy and space without any distractions (FSW) 3. People still don’t understand…
	4. Easy to use/not much training needed	Written instructions are easy to follow	1. It is easy ...you do it on yourself while at home and wait for you result(FSW)
	5. Motivation for Frequent testing		1. They would do that, they can test regularly, if they have tested and they want to test again and when they think about the queue at the clinic then it will be something else, so they will be able to monitor themselves (HCW). 2.It’s not like I want people to know what I do and where. …..So me constantly going to the clinic every month. The nurse could say to me you were just here testing yourse…
	6. Painless, no picking involved	no pain from blood collection process	1. Eish, I really don’t know because, sometimes you can hear people saying I am scared of injection what, what and it might work for others because they will not be injected, it will not be painful (FSW)
D. Interest/desire to HIV self test	1. Interested	Showing interest in using an HIV self test kit	1. I want it like a child yearning for breast milk. I don’t know how to explain but I would be happy to test myself.”(FSW) 2. I am greatly interested (FSW) 3. I am really interested, and I love it, it is good. I think it is very important (FSW) 4. I am really interested as I am looking at it now and I want to go and test myself now.(FSW) 5. My wish to do self-testing is too much! If we are able t…
	2. Not interested	Not interested or not willing to use an HIV self test kit.	1. Why would I not want to do it (HIV self-test)? eish , I can end up cheating myself. I may find myself “like that” and then cheat myself by not going to tell them at the clinic, so that I can get treatment. (FSW)
	3. Indifferent	On the fence	1. Self-testing or being tested by health workers is okay because the important thing is to want to know your status (FSW). 2.1. I would like to do it at a scale of 40%, not 100% at all, because I think it is better for me to go and test at the clinic….because, I may test myself if I am sure that I am negative, but if I suspect that my results may be positive, I might not accept myself and end up…
E. Sharing test kits (Note: use parent code for "Other")	1. Assisting others with self-test	a. Interest to assist others perform the test, b. not willing or not interested to assist others perform the test., c. not sure or see pros and cons/on fence	1.I could test them because I know before testing them, I will counsel the person and after performing the test, we will discuss the results (FSW) 2. I can take my peers and make them queue and say, “pals, inside” (for HIV testing).” (FSW) 3. To test other people, yes, I would do it…would test other sex-workers like me. As we meet up in the afternoons I would say to them “Friends, there is a thin…
	2. Passing test kit to others to test themselves	Interest to give others the test kit to test themselves, b. not willing or not interested to pass on the test kit to others to test., c. not sure or see pros and cons/on fence	1.I don’t have an objection against that, as much as I have given someone enough information, how to take it and how to interpret the results, then I don’t have a problem at all, I can issue them the kit.(HCW) 2.There are so many people I would like to give the HIV self-test to, I don’t know how many but there are more than 5 people.(FSW). 3. This is good opportunity because like me, I’m a foreig…
F. Recommendations and Preferred approaches to HIV-Self testing (Note: use parent code for "Other")	1. Education on use of the self-test kit	Need for education/ training, how this should be delivered and by whom	1. Ehhh, maybe the challenge will be, where are we going to store the test kits, where do they get them, there is a way they are supposed to be stored or kept under certain temperatures or specific places, so that they give valid results, so the challenge will be if someone is to test themselves where will they be getting them, do we trust that they will give correct results (FSW). 2. Women can b…
	2. Places to collect test kits	Suggested places to collect the test kits from, Use code for mention of any pick up or delivery option or place to use test kits	1.Places like Nkaikela. Because people aren’t seen by many others (FSW) 2. It would be ideal for them to pick them up from protected/safe spaces like Nkaikela. (FSW) 3. I have realized they don’t have a problem coming to a place like this NGO, they just come to access services, so, I can recommend it. When you talk about the clinic they think of waiting it a line that goes beyond the gate, so, it…
	3. Who should distribute the test kits	Suggested persons or organizations to distribute test kits	1. These women will feel comfortable with people who have been trained already and they know them, their peers as they trust them and their age mates (HCW) 2. People who know how to keep secrets and are knowledgeable on health issues, (FSW) 3. I think it’s the accessibility of the test kit, is it available and the attitude of whoever is going to dispense them, because they have a bad attitude the…
	4. How to promote HIV Self testing		1. Yes ma’am, I think it is important for this program to be rolled out more to the people; maybe they can have more knowledge than what is currently known around the country.(FSW); 2. well, we can continue expanding through the media, so that they know there is self-testing, (HCW 3. Like now you can bring your caravan in an open space in Old Naledi and make a public announcement and tell them yo…
	5. Linkage to care	Thoughts on Self-testing and linkage to care	1. Some people would test themselves and find that they have HIV, and then they won't go get antiretrovirals or not go and register themselves at the hospitals. (FSW); 2. If it is me testing the other person. If I see that maybe the person is “like that”, I will talk to them and encourage them to go the clinic or to the hospital so that they can receive treatment and assistance.(FSW). 3. Let’s ha…
	6. Clear instructions and linkage to health care and support	Need for easy and clear instructions so that errors are not made in testing and interpretation; could put instructions in English and Setswana; suggestions for ways women can talk with a counselor or someone else if there are questions about how to use the test or need for counseling (e.g., helpline/call center for questions and to get help in using test kit)	1. They need to be taught how the device works, how the kit works, this include in how long will one be able to see the results, how to store it, how to open it and also the interpretation of results.(HCW) 2. After testing, you can go to the clinic, ask to talk to the counselors, and they can tell you what to do; get tested again at the clinic, that is when you can get care.(FSW); 3. “Maybe you c…
